# Supplementary material for: Exploration of the Polymorphism Distribution of Bovine HMGA2 Gene in Worldwide Breeds and Its Associations with Ovarian Traits
Source: Animals (Basel). 2024 Mar 4;14(5):796. doi: 10.3390/ani14050796 (PMC10930529; doi:10.3390/ani14050796)
Supplement: Supplementary file 1 [file animals-14-00796-s001.zip]

Archive with 1 entries (1 files):
- animals-2885739-supplementary.pdf
